# Supplementary material for: Detection and Molecular Phylogenetic-Morphometric Characterization of Rhizoctonia tuliparum, Causal Agent of Gray Bulb Rot of Tulips and Bulbous Iris
Source: J Fungi (Basel). 2022 Feb 8;8(2):163. doi: 10.3390/jof8020163 (PMC8880388; doi:10.3390/jof8020163)
Supplement: Supplementary file 1 [file jof-08-00163-s001.zip]

Archive with 8 entries (8 files):
- Figure S1.pdf
- Figure S2.pdf
- Table S1.pdf
- Table S2.pdf
- Table S3.pdf
- Table S4.pdf
- Table S5.pdf
- Table S6.pdf
